# Supplementary material for: Further Evidence That Defects in Main Thyroid Dysgenesis-Related Genes Are an Uncommon Etiology for Primary Congenital Hypothyroidism in Mexican Patients: Report of Rare Variants in FOXE1, NKX2-5 and TSHR
Source: Children (Basel). 2021 May 30;8(6):457. doi: 10.3390/children8060457 (PMC8227333; doi:10.3390/children8060457)
Supplement: Supplementary file 1 [file children-08-00457-s001.zip]

Archive with 1 entries (1 files):
- children-1205467-supplementary updated.pdf
